# Supplementary material for: Lipidomics Reveals Elevated Plasmalogens in Women with Obesity Who Develop Preeclampsia
Source: J Clin Med. 2023 Apr 19;12(8):2970. doi: 10.3390/jcm12082970 (PMC10147017; doi:10.3390/jcm12082970)
Supplement: Supplementary file 1 [file jcm-12-02970-s001.zip]

Archive with 1 entries (1 files):
- jcm-2272330-supplementary.pdf
